# Supplementary material for: Biochemical, Clinical, and Genetic Characteristics of Mexican Patients with Primary Hypertriglyceridemia, Including the First Case of Hyperchylomicronemia Syndrome Due to GPIHBP1 Deficiency
Source: Int J Mol Sci. 2022 Dec 27;24(1):465. doi: 10.3390/ijms24010465 (PMC9820378; doi:10.3390/ijms24010465)
Supplement: Supplementary file 1 [file ijms-24-00465-s001.zip]

Archive with 2 entries (2 files):
- Suplementary Table S1.xlsx
- Suplementary Table S2.pdf
